# Supplementary material for: Buruli Ulcer in Cameroon: The Development and Impact of the National Control Programme
Source: PLoS Negl Trop Dis. 2016 Jan 13;10(1):e0004224. doi: 10.1371/journal.pntd.0004224 (PMC4711896; doi:10.1371/journal.pntd.0004224)
Supplement: S3 Dataset — During the period 2001–2002 there were only two known BU endemic health districts in the Nyong basin of central Cameroon [19]. The national BU survey in 2004 revealed the presence of BU in 19 other health districts [20]. From 2006–2014, treated BU cases originated from sixty-four health districts. (XLSX) [file pntd.0004224.s003.xlsx]

## Sheet: Dataset BU maps
FID	COUNTRY3	REGION	HEALTH DISTRICT	N° of BU cases per district: 2001-2002	N° of BU cases per district: 2004	N° of BU cases per district: 2006-2014
0	CAE	ADAMAOUA	DS_TIGNERE	0	4	0
1	CAE	ADAMAOUA	DS_NGAOUNDERE RURAL	0	6	0
2	CAE	ADAMAOUA	DS_NGAOUNDERE URBAIN	0	0	0
3	CAE	ADAMAOUA	DS_DJOHONG	0	0	0
4	CAE	ADAMAOUA	DS_MEIGANGA	0	2	0
7	CAE	ADAMAOUA	DS_TIBATI	0	0	0
6	CAE	ADAMAOUA	DS_BANYO	0	1	12
5	CAE	ADAMAOUA	DS_BANKIM	0	38	519
12	CAE	CENTRE	DS_NDIKINIMIKI	0	0	0
25	CAE	CENTRE	DS_NGOG MAPUBI	0	0	0
28	CAE	CENTRE	DS_MBANKOMO	0	0	0
30	CAE	CENTRE	DS_EBEBDA	0	0	0
33	CAe	CENTRE	DS_MBANJOCK	0	0	0
34	CAE	CENTRE	DS_NANGA EBOKO	0	0	0
35	CAE	CENTRE	DS_ELIG MFOMO	0	0	0
36	CAE	CENTRE	DS_EVOUDOULA	0	0	0
18	CAE	CENTRE	DS_SAA	0	0	1
20	CAE	CENTRE	DS_MONATELE	0	0	1
24	CAE	CENTRE	DS_ESEKA	0	14	2
29	CAE	CENTRE	DS_OBALA	0	0	2
10	CAE	CENTRE	DS_BIYEM ASSI	0	0	2
26	CAE	CENTRE	DS_YOKO	0	0	3
27	CAE	CENTRE	DS_EFOULAN	0	0	2
19	CAE	CENTRE	DS_OKOLA	0	0	3
21	CAE	CENTRE	DS_SOA	0	0	3
9	CAE	CENTRE	DS_DJOUNGOLO	0	0	5
11	CAE	CENTRE	DS_CITE VERT	0	0	4
31	CAE	CENTRE	DS_BAFIA	0	0	4
22	CAE	CENTRE	DS_ESSE	0	0	5
17	CAE	CENTRE	DS_NGOUMOU	0	0	6
23	CAE	CENTRE	DS_AWAE	0	9	7
32	CAE	CENTRE	DS_NTUI	0	1	12
8	CAE	CENTRE	DS_NKOLNDONGO	0	0	16
15	CAE	CENTRE	DS_MFOU	0	97	55
13	CAE	CENTRE	DS_AYOS	152	87	246
16	CAE	CENTRE	DS_MBALMAYO	0	221	285
14	CAE	CENTRE	DS_AKONOLINGA	284	122	675
39	CAE	EST	DS_MBANG	0	0	0
40	CAE	EST	DS_NDELELE	0	0	0
41	CAE	EST	DS_YOKADOUMA	0	0	0
42	CAE	EST	DS_MOLOUNDOU	0	0	0
43	CAE	EST	DS_LOMIE	0	0	0
46	CAE	EST	DS_NGELEMENDOUKA	0	0	0
47	CAE	EST	DS_BETARE OYA	0	0	0
48	CAE	EST	DS_GAROUA BOULAI	0	0	0
50	CAE	EST	DS_KETTE	0	0	0
38	CAE	EST	DS_BATOURI	0	0	1
37	CAE	EST	DS_BERTOUA	0	0	2
45	CAE	EST	DS_DOUME	0	0	2
49	CAE	EST	DS_MESSAMENA	0	0	8
44	CAE	EST	DS_ABONG MBANG	0	229	37
51	CAE	EXTREME NORD	DS_MADA	0	0	0
52	CAE	EXTREME NORD	DS_MAKARY	0	0	0
53	CAE	EXTREME NORD	DS_KOUSSERI	0	0	0
54	CAE	EXTREME NORD	DS_KOLOFATA	0	0	0
55	CAE	EXTREME NORD	DS_BOURHA	0	0	0
56	CAE	EXTREME NORD	DS_MOGODE	0	0	0
57	CAE	EXTREME NORD	DS_HINA	0	0	0
58	CAE	EXTREME NORD	DS_MOKOLO	0	0	0
59	CAE	EXTREME NORD	DS_KOZA	0	0	0
60	CAE	EXTREME NORD	DS_KAR HAY	0	0	0
61	CAE	EXTREME NORD	DS_GUERE	0	0	0
62	CAE	EXTREME NORD	DS_GUIDIGUISE	0	0	0
63	CAE	EXTREME NORD	DS_KAELE	0	0	0
64	CAE	EXTREME NORD	DS_MAROUA RURAL	0	0	0
65	CAE	EXTREME NORD	DS_TOKOMBERE	0	0	0
66	CAE	EXTREME NORD	DS_MERI	0	0	0
67	CAE	EXTREME NORD	DS_BOGO	0	0	0
68	CAE	EXTREME NORD	DS_MAROUA URBAIN	0	0	0
69	CAE	EXTREME NORD	DS_MAGA	0	2	0
70	CAE	EXTREME NORD	DS_MORA	0	0	0
71	CAE	EXTREME NORD	DS_MINDIF	0	0	0
72	CAE	EXTREME NORD	DS_MOULVOUDAYE	0	0	0
73	CAE	EXTREME NORD	DS_VELE	0	0	0
74	CAE	EXTREME NORD	DS_YAGOUA	0	0	0
75	CAE	EXTREME NORD	DS_ROUA	0	0	0
76	CAE	EXTREME NORD	DS_MOUTOURWA	0	0	0
77	CAE	EXTREME NORD	DS_PETTE	0	0	0
78	CAE	EXTREME NORD	DS_GOULFE	0	0	0
79	CAE	LITTORAL	DS_NDOM	0	0	0
80	CAE	LITTORAL	DS_NGAMBE	0	0	0
81	CAE	LITTORAL	DS_YABASSI	0	0	0
83	CAE	LITTORAL	DS_MANJO	0	0	0
85	CAE	LITTORAL	DS_LOUM	0	0	0
86	CAE	LITTORAL	DS_DIBOMBARI	0	0	0
88	CAE	LITTORAL	DS_DEIDO	0	0	0
93	CAE	LITTORAL	DS_NYLON	0	0	0
95	CAE	LITTORAL	DS_EDEA	0	0	0
96	CAE	LITTORAL	DS_NKONDJOCK	0	0	0
97	CAE	LITTORAL	DS_MANOKA	0	0	0
98	CAE	LITTORAL	DS_MANOKA	0	0	0
99	CAE	LITTORAL	DS_MANOKA	0	0	0
100	CAE	LITTORAL	DS_MANOKA	0	0	0
101	CAE	LITTORAL	DS_MANOKA	0	0	0
84	CAE	LITTORAL	DS_MELONG	0	0	1
87	CAE	LITTORAL	DS_MBANGA	0	0	1
89	CAE	LITTORAL	DS_BONASSAMA	0	0	2
94	CAe	LITTORAL	DS_POUMA	0	0	2
90	CAE	LITTORAL	DS_CITE PALMIERS	0	0	2
92	CAE	LITTORAL	DS_NEW BELL	0	0	3
82	CAE	LITTORAL	DS_NKONSAMBA	0	0	3
91	CAE	LITTORAL	DS_LOGBABA	0	0	6
102	CAE	NORD	DS_FIGUIL	0	0	0
103	CAE	NORD	DS_GUIDER	0	0	0
104	CAE	NORD	DS_MAYO OULO	0	0	0
105	CAE	NORD	DS_LAGDO	0	0	0
106	CAE	NORD	DS_NGONG	0	0	0
107	CAE	NORD	DS_BIBEMI	0	0	0
108	CAE	NORD	DS_PITOA	0	0	0
109	CAE	NORD	DS_REY BOUBA	0	0	0
111	CAE	NORD	DS_TCHOLIRE	0	0	0
112	CAE	NORD	DS_GAROUA I	0	0	0
113	CAE	NORD	DS_GASCHIGA	0	0	0
114	CAE	NORD	DS_POLI	0	0	0
115	CAE	NORD	DS_GAROUA II	0	0	0
116	CAE	NORD	DS_GOLOMBE	0	0	0
110	CAE	NORD	DS_TOUBORO	0	0	1
118	CAE	NORD OUEST	DS_KUMBO EAST	0	0	0
119	CAE	NORD OUEST	DS_KUMBO WEST	0	0	0
120	CAE	NORD OUEST	DS_NDU	0	0	0
121	CAE	NORD OUEST	DS_NKAMBE	0	0	0
122	CAE	NORD OUEST	DS_MBENGWI	0	0	0
123	CAE	NORD OUEST	DS_SANTA	0	0	0
124	CAE	NORD OUEST	DS_NDOP	0	0	0
125	CAE	NORD OUEST	DS_BALI	0	0	0
126	CAE	NORD OUEST	DS_BAMENDA	0	0	0
127	CAE	NORD OUEST	DS_FUNDONG	0	0	0
128	CAE	NORD OUEST	DS_BAFUT	0	0	0
129	CAE	NORD OUEST	DS_NJIKWA	0	0	0
130	CAE	NORD OUEST	DS_WUM	0	0	0
131	CAE	NORD OUEST	DS_AKO	0	0	0
132	CAE	NORD OUEST	DS_TUBAH	0	0	0
133	CAE	NORD OUEST	DS_BENAKUMA	0	0	0
117	CAE	NORD OUEST	DS_BATIBO	0	0	1
134	CAE	NORD OUEST	DS_NWA	0	0	14
136	CAE	OUEST	DS_FOUMBOT	0	0	0
140	CAE	OUEST	DS_PENKA MICHEL	0	0	0
141	CAE	OUEST	DS_BANJOUN	0	0	0
142	CAE	OUEST	DS_DSCHANG	0	0	0
143	CAE	OUEST	DS_BAMENDJOU	0	0	0
144	CAE	OUEST	DS_BAHAM	0	0	0
145	CAE	OUEST	DS_BANDJA	0	0	0
146	CAE	OUEST	DS_SANTCHOU	0	0	0
147	CAE	OUEST	DS_BAFANG	0	0	0
148	CAE	OUEST	DS_BATCHAM	0	0	0
149	CAE	OUEST	DS_KEKEM	0	0	0
151	CAE	OUEST	DS_MBOUDA	0	0	0
153	CAE	OUEST	DS_KOUOPTAMO	0	0	0
135	CAE	OUEST	DS_BANGANTE	0	0	1
139	CAE	OUEST	DS_MIFI	0	0	2
150	CAE	OUEST	DS_GALIM	0	0	1
152	CAE	OUEST	DS_MASSANGAM	0	0	1
154	CAE	OUEST	DS_BANGORAIN	0	0	1
138	CAE	OUEST	DS_FOUMBAN	0	0	4
137	CAE	OUEST	DS_MALANTOUEN	0	0	64
156	CAE	SUD	DS_LOLODORF	0	0	0
158	CAE	SUD	DS_MEYOMESSALA	0	0	0
162	CAE	SUD	DS_MVANGAN	0	0	0
164	CAE	SUD	DS_OLAMZE	0	0	0
155	CAE	SUD	DS_AMBAM	0	0	1
161	CAE	SUD	DS_DJOUM	0	0	1
160	CAE	SUD	DS_SANGMELIMA	0	3	6
157	CAE	SUD	DS_KRIBI	0	1	9
159	CAE	SUD	DS_ZOETELE	0	0	7
163	CAE	SUD	DS_EBOLOWA	0	1	11
165	CAE	SUD OUEST	DS_FONTEM	0	0	0
175	CAE	SUD OUEST	DS_BANGEM	0	0	0
176	CAE	SUD OUEST	DS_NGUTI	0	0	0
179	CAE	SUD OUEST	DS_WABANE	0	0	0
180	CAE	SUD OUEST	DS_EYUMOJOCK	0	0	0
182	CAE	SUD OUEST	DS_BAKASSI	0	0	0
169	CAE	SUD OUEST	DS_TIKO	0	0	1
173	CAE	SUD OUEST	DS_AKWAYA	0	0	1
177	CAE	SUD OUEST	DS_TOMBEL	0	0	1
178	CAE	SUD OUEST	DS_KONYE	0	0	1
168	CAE	SUD OUEST	DS_LIMBE	0	3	2
172	CAE	SUD OUEST	DS_KUMBA	0	6	2
167	CAE	SUD OUEST	DS_BUEA	0	0	5
171	CAE	SUD OUEST	DS_MUNDEMBA	0	4	4
174	CAE	SUD OUEST	DS_MAMFE	0	0	5
166	CAE	SUD OUEST	DS_MUYUKA	0	0	7
170	CAE	SUD OUEST	DS_EKONDO TITI	0	24	13
181	CAE	SUD OUEST	DS_MBONGE	0	39	36
				436	914	2143
